# Supplementary material for: Depletion of CpG Dinucleotides in Papillomaviruses and Polyomaviruses: A Role for Divergent Evolutionary Pressures
Source: PLoS One. 2015 Nov 6;10(11):e0142368. doi: 10.1371/journal.pone.0142368 (PMC4636234; doi:10.1371/journal.pone.0142368)
Supplement: S1 Table — (XLSX) [file pone.0142368.s002.xlsx]

## Sheet: Papillomaviridae
Virus name	Host	Accession number
Human papillomavirus 54	Humans	NC_001676
Human papillomavirus - 61	Humans	NC_001694
Human papillomavirus - 2	Humans	NC_001352
Human papillomavirus - 18	Humans	NC_001357
Human papillomavirus type 10	Humans	NC_001576
Human papillomavirus type 16	Humans	NC_001526
Human papillomavirus type 26	Humans	NC_001583
Human papillomavirus type 32	Humans	NC_001586
Human papillomavirus type 34	Humans	NC_001587
Human papillomavirus type 53	Humans	NC_001593
Human papillomavirus type 6b	Humans	NC_001355
Human papillomavirus type 7	Humans	NC_001595
Human papillomavirus type 90	Humans	NC_004104
Human papillomavirus type 49	Humans	NC_001591
Human papillomavirus - 5	Humans	NC_001531
Human papillomavirus type 9	Humans	NC_001596
Human papillomavirus type 92	Humans	NC_004500
Human papillomavirus type 96	Humans	NC_005134
Human papillomavirus 116	Humans	NC_013035
Human papillomavirus type 101	Humans	NC_008189
Human papillomavirus type 103	Humans	NC_008188
Human papillomavirus type 108	Humans	NC_012213
Human papillomavirus type 109	Humans	NC_012485
Human papillomavirus type 112	Humans	NC_012486
Human papillomavirus type 121	Humans	NC_014185
Human papillomavirus type 126	Humans	NC_016157
Gammapapillomavirus HPV127	Humans	NC_014469
Human papillomavirus type 128	Humans	NC_014952
Human papillomavirus type 129	Humans	NC_014953
Human papillomavirus type 131	Humans	NC_014954
Human papillomavirus type 132	Humans	NC_014955
Human papillomavirus type 134	Humans	NC_014956
Human papillomavirus type 135	Humans	NC_017993
Human papillomavirus type 137	Humans	NC_017995
Human papillomavirus type 144	Humans	NC_017997
Human papillomavirus type 166 isolate KC9	Humans	NC_019023
Human papillomavirus type 167 isolate KC10	Humans	NC_022892
Human papillomavirus type 178	Humans	NC_023891
Human papillomavirus type 4	Humans	NC_001457
Human papillomavirus type 48	Humans	NC_001690
Human papillomavirus type 50	Humans	NC_001691
Human papillomavirus type 60	Humans	NC_001693
Human papillomavirus type 88	Humans	NC_010329
Human papillomavirus type 63	Humans	NC_001458
Human papillomavirus - 1	Humans	NC_001356
Human papillomavirus type 41	Humans	NC_001354
Human papillomavirus type 136	Humans	NC_017994
Human papillomavirus type 140	Humans	NC_017996
Human papillomavirus type 154 isolate PV77	Humans	NC_021483
Human papillomavirus type 179 complete genome	Humans	NC_022095
Mesocricetus auratus papillomavirus 1	Mammals	NC_022647
Rhesus monkey papillomavirus	Mammals	NC_001678
Colobus guereza papillomavirus type 2	Mammals	NC_015692
Macaca fascicularis papillomavirus type 2	Mammals	NC_015691
Canine papillomavirus 3	Mammals	NC_008297
Canine papillomavirus 4	Mammals	NC_010226
Canine papillomavirus 8	Mammals	NC_016014
Camelus dromedarius papillomavirus type 1	Mammals	NC_015267
Camelus dromedarius papillomavirus type 2	Mammals	NC_015268
Capreolus capreolus papillomavirus 1	Mammals	NC_011051
European elk papillomavirus	Mammals	NC_001524
Deer papillomavirus	Mammals	NC_001523
Ovine papillomavirus - 1	Mammals	NC_001789
Bovine papillomavirus - 1	Mammals	NC_001522
Sus scrofa papillomavirus type 1	Mammals	NC_011280
Erinaceus europaeus papillomavirus	Mammals	NC_011765
Equine papillomavirus 2	Mammals	NC_012123
Bettongia penicillata papillomavirus 1	Mammals	NC_014143
Zalophus californianus papillomavirus 1	Mammals	NC_015325
Saimiri sciureus papillomavirus type 1 isolate Mac2066	Mammals	NC_023496
Phocoena phocoena papillomavirus 4	Mammals	NC_018076
Equine papillomavirus 3	Mammals	NC_017862
Castor canadensis papillomavirus type 1 isolate CcanPV1	Mammals	NC_023178
Bovine papillomavirus 7	Mammals	NC_007612
Bovine papillomavirus type 5	Mammals	NC_004195
Mastomys natalensis papillomavirus	Mammals	NC_001605
Rabbit oral papillomavirus	Mammals	NC_002232
Cottontail rabbit papillomavirus	Mammals	NC_001541
Canine papillomavirus 6	Mammals	NC_013237
Crocuta crocuta papillomavirus 1	Mammals	NC_018575
Enhydra lutris papillomavirus 1 isolate 6898-13	Mammals	NC_023873
Felis domesticus papillomavirus type 1	Mammals	NC_004765
Canine oral papillomavirus	Mammals	NC_001619
Procyon lotor papillomavirus 1	Mammals	NC_007150
Ursus maritimus papillomavirus 1	Mammals	NC_010739
Phocoena spinipinnis papillomavirus	Mammals	NC_003348
Capra hircus papillomavirus type 1	Mammals	NC_008032
Apodemus sylvaticus papillomavirus 1	Mammals	NC_024893
Mastomys coucha papillomavirus 2	Mammals	NC_008519
Old World harvest mouse papillomavirus	Mammals	NC_008582
Mus musculus papillomavirus type 1	Mammals	NC_014326
Mus musculus papillomavirus 1	Mammals	NC_024892
Rousettus aegyptiacus papillomavirus type 1	Mammals	NC_008298
Trichechus manatus latirostris papillomavirus 1	Mammals	NC_006563
Erethizon dorsatum papillomavirus type 1	Mammals	NC_006951
Canine papillomavirus 13 isolate Zurich/2011	Mammals	NC_023852
Canine papillomavirus 2	Mammals	NC_006564
Felis catus papillomavirus-3	Mammals	NC_021472
Felis catus papillomavirus 4 isolate MY-3	Mammals	NC_022373
Tursiops truncatus papillomavirus type 1	Mammals	NC_011109
Tursiops truncatus papillomavirus 2	Mammals	NC_008184
Bovine papillomavirus 3	Mammals	NC_004197
Equus caballus papillomavirus - 1	Mammals	NC_003748
Bandicoot papillomatosis carcinomatosis virus type 1	Mammals	NC_010107
Bandicoot papillomatosis carcinomatosis virus type 2	Mammals	NC_010817
Canine papillomavirus 10	Mammals	NC_016075
Canine papillomavirus 14 from Switzerland	Mammals	NC_019852
Canine papillomavirus 9	Mammals	NC_016074
Equine papillomavirus type 6	Mammals	NC_020500
Equus asinus papillomavirus AA-2014 isolate Asinara	Mammals	NC_023882
Equus ferus caballus papillomavirus type 4	Mammals	NC_020085
Equus ferus caballus papillomavirus type 5	Mammals	NC_020084
Equus ferus caballus papillomavirus type 7	Mammals	NC_020501
Ferret papillomavirus isolate MpPV1	Mammals	NC_022253
Papio hamadryas papillomavirus type 1	Mammals	NC_017716
Phocoena phocoena papillomavirus 1	Mammals	NC_018074
Phocoena phocoena papillomavirus 2	Mammals	NC_018075
Pygoscelis adeliae papillomavirus isolate Crozier_2013	Mammals	NC_023894
Rangifer tarandus papillomavirus 2 isolate RtPV2	Mammals	NC_021930
Rupicapra rupicapra papillomavirus 1	Mammals	NC_023895
Trichechus manatus latirostris papillomavirus 2	Mammals	NC_016898
Francolinus leucoscepus papillomavirus 1	Aves	NC_013117
Fringilla coelebs papillomavirus	Aves	NC_004068
Fulmarus glacialis papillomavirus 1	Aves	NC_024300
Psittacus erithacus timneh papillomavirus	Aves	NC_003973
Morelia spilota papillomavirus 1	Reptiles	NC_016013
Caretta caretta papillomavirus 1	Reptiles	NC_011530

## Sheet: Polyomaviridae
Virus name	Host	Accession number
BK polyomavirus	Humans	NC_001538
JC polyomavirus	Humans	NC_001699
Human polyomavirus 12 strain hu1403	Humans	NC_020890
Human polyomavirus 9	Humans	NC_015150
KI polyomavirus Stockholm 60	Humans	NC_009238
MW polyomavirus	Humans	NC_018102
Merkel cell polyomavirus	Humans	NC_010277
New Jersey polyomavirus-2013 isolate NJ-PyV-2013	Humans	NC_024118
Polyomavirus HPyV6	Humans	NC_014406
Polyomavirus HPyV7	Humans	NC_014407
STL polyomavirus strain MA138	Humans	NC_020106
WU Polyomavirus	Humans	NC_009539
Trichodysplasia spinulosa-associated polyomavirus	Humans	NC_014361
African green monkey polyomavirus	Mammals	NC_004763
Bovine polyomavirus	Mammals	NC_001442
Hamster polyomavirus	Mammals	NC_001663
Murine pneumotropic virus	Mammals	NC_001505
Murine polyomavirus	Mammals	NC_001515
Simian virus 12	Mammals	NC_007611
Simian virus 40	Mammals	NC_001669
African elephant polyomavirus 1	Mammals	NC_022519
Ateles paniscus polyomavirus 1	Mammals	NC_019853
California sea lion polyomavirus 1	Mammals	NC_013796
Cardioderma polyomavirus isolate KY336	Mammals	NC_020067
Cebus albifrons polyomavirus 1	Mammals	NC_019854
Chaerephon polyomavirus 1 isolate KY397	Mammals	NC_020065
Chimpanzee polyomavirus	Mammals	NC_014743
Eidolon polyomavirus 1 isolate KY270	Mammals	NC_020068
Equine polyomavirus	Mammals	NC_017982
Gorilla gorilla gorilla polyomavirus 1 isolate 5766	Mammals	NC_025380
Macaca fascicularis polyomavirus 1	Mammals	NC_019851
Miniopterus polyomavirus isolate KY369	Mammals	NC_020069
Myotis polyomavirus VM-2008	Mammals	NC_011310
Orangutan polyomavirus	Mammals	NC_013439
Otomops polyomavirus 1 isolate KY157	Mammals	NC_020071
Otomops polyomavirus 2 isolate KY156	Mammals	NC_020066
Pan troglodytes schweinfurthii polyomavirus 2	Mammals	NC_019858
Pan troglodytes verus polyomavirus 1a isolate 6444	Mammals	NC_025368
Pan troglodytes verus polyomavirus 2a isolate 6512	Mammals	NC_025370
Pan troglodytes verus polyomavirus 2c isolate 5924	Mammals	NC_025372
Pan troglodytes verus polyomavirus 3	Mammals	NC_019855
Pan troglodytes verus polyomavirus 4	Mammals	NC_019856
Pan troglodytes verus polyomavirus 5	Mammals	NC_019857
Piliocolobus rufomitratus polyomavirus 1	Mammals	NC_019850
Pteronotus polyomavirus isolate GTM203	Mammals	NC_020070
Raccoon polyomavirus strain R45	Mammals	NC_023845
Sea otter polyomavirus 1 isolate 6831-13	Mammals	NC_025259
Squirrel monkey polyomavirus	Mammals	NC_009951
Vervet monkey polyomavirus 1 DNA, complete genome	Mammals	NC_019844
Japanese eel endothelial cells-infecting virus	Mammals	NC_015123
Budgerigar fledgling disease virus - 1	Aves	NC_004764
Butcherbird polyomavirus isolate AWH19840	Aves	NC_023008
Canary polyomavirus	Aves	NC_017085
Crow polyomavirus	Aves	NC_007922
Finch polyomavirus	Aves	NC_007923
Goose hemorrhagic polyomavirus	Aves	NC_004800
